# Supplementary material for: Chemometric Differentiation of Organic Honeys from Southeastern Türkiye Based on Free Amino Acid and Phenolic Profiles
Source: Foods. 2025 Sep 5;14(17):3105. doi: 10.3390/foods14173105 (PMC12428088; doi:10.3390/foods14173105)
Supplement: Supplementary file 1 [file foods-14-03105-s001.zip]

Archive with 4 entries (4 files):
- Supplementary Material-S1-Methods Parameters_seyda.pdf
- Supplementary Materials-S4-Percentage Contribution of Phenolic Compounds.pdf
- Supplementary Material_S2-PCA_Loadings of Variables.pdf
- Supplementary Material_S3-Supervised Methods Data.pdf
